# Supplementary material for: Biofabrication of Poly(glycerol sebacate) Scaffolds Functionalized with a Decellularized Bone Extracellular Matrix for Bone Tissue Engineering
Source: Bioengineering (Basel). 2022 Dec 25;10(1):30. doi: 10.3390/bioengineering10010030 (PMC9854839; doi:10.3390/bioengineering10010030)
Supplement: Supplementary file 1 [file bioengineering-10-00030-s001.zip]

Archive with 1 entries (1 files):
- bioengineering-1992606-supplementary.pdf
